# Supplementary material for: Tomato Yellow Leaf Curl Virus-Resistant and -Susceptible Tomato Genotypes Similarly Impact the Virus Population Genetics
Source: Front Plant Sci. 2020 Dec 7;11:599697. doi: 10.3389/fpls.2020.599697 (PMC7750400; doi:10.3389/fpls.2020.599697)
Supplement: Supplementary file 1 [file Table_1.XLS]

## Sheet: Florida Susceptible
Codon#	Codon Start	Triplet	Syn (s)	Nonsyn (n)	Syn sites (S)	Nonsyn sites (N)	dS	dN	dN-dS	P-value	Normalized dN-dS
82	286	TTG	1	0	1.31638	1.57192	0.759661	0	-0.759661	1	-15.7511
85	295	AAG	0	1	0.575211	2.22252	0	0.44994	0.44994	0.794401	9.32923
94	322	CCC	0	1	1	2	0	0.5	0.5	0.666667	10.3672
96	328	TCT	0	2	0.994133	2.00587	0	0.997075	0.997075	0.447056	20.6738
101	349	CGT	0	1	0.928403	2.04113	0	0.489925	0.489925	0.687357	10.1583
122	418	TAC	0	1	0.768292	2.00933	0	0.497678	0.497678	0.723399	10.3191
129	442	GGA	0	1	0.988997	1.76116	0	0.567807	0.567807	0.640386	11.7731
157	532	GGC	0	1	0.988823	2.01118	0	0.497221	0.497221	0.670392	10.3096
165	559	ACC	0	1	1	2	0	0.5	0.5	0.666667	10.3672
167	565	CTG	1	0	1.75729	1.24009	0.569059	0	-0.569059	1	-11.7991
173	583	AAG	0	1	0.568831	2.19885	0	0.454783	0.454783	0.794474	9.42966
179	601	GGT	0	1	0.757991	2.24201	0	0.446028	0.446028	0.747336	9.24813
188	628	GAA	0	1	0.693378	2.05457	0	0.486721	0.486721	0.747674	10.0919
198	658	GTC	0	1	1	2	0	0.5	0.5	0.666667	10.3672
202	670	CCC	0	1	1	2	0	0.5	0.5	0.666667	10.3672
216	712	AGC	0	1	0.768292	2.23171	0	0.448087	0.448087	0.743903	9.29082
217	715	GGG	0	1	0.977391	2.00939	0	0.497663	0.497663	0.672761	10.3187
222	730	ACA	0	2	0.790722	2.20928	0	0.905273	0.905273	0.542323	18.7703
224	736	GTG	1	0	1	2	1	0	-1	1	-20.7344
225	739	TTG	0	1	1.30333	1.58791	0	0.629757	0.629757	0.549215	13.0576
237	775	GAA	0	1	0.647985	2.09996	0	0.4762	0.4762	0.764193	9.87371
242	790	TCG	0	1	0.849918	1.87324	0	0.533834	0.533834	0.687893	11.0687
257	838	GGA	0	1	0.999159	1.74895	0	0.57177	0.57177	0.63642	11.8553
262	853	TCA	0	1	1.05779	1.70713	0	0.585778	0.585778	0.617424	12.1458
274	889	TTT	0	1	0.783983	2.21602	0	0.45126	0.45126	0.738672	9.35661
276	895	TCC	0	1	0.965225	2.03478	0	0.491455	0.491455	0.678258	10.19
284	919	GCA	0	2	1	2	0	1	1	0.444444	20.7344
285	922	GTC	0	1	1	2	0	0.5	0.5	0.666667	10.3672
300	967	CAA	0	1	0.98275	1.98051	0	0.504919	0.504919	0.668356	10.4692
303	976	CAA	0	1	0.654883	1.57682	0	0.634186	0.634186	0.706555	13.1495
304	979	CTG	0	2	1.59009	1.36962	0	1.46025	1.46025	0.214143	30.2775
309	997	GTG	0	1	1	2	0	0.5	0.5	0.666667	10.3672
370	1195	CAG	0	1	0.626689	1.64208	0	0.608984	0.608984	0.723776	12.6269
378	1222	TCT	0	1	0.98774	2	0	0.5	0.5	0.669402	10.3672
383	1237	CAA	0	1	0.662657	1.56905	0	0.637328	0.637328	0.703072	13.2146
397	1279	CTG	1	0	1.70021	1.28356	0.588162	0	-0.588162	1	-12.1952
405	1303	GTA	0	1	0.981082	2.0057	0	0.498579	0.498579	0.671525	10.3377
411	1321	GAT	0	1	0.754029	2.24597	0	0.445242	0.445242	0.748657	9.23182
412	1324	CCA	0	1	0.945855	1.93884	0	0.515773	0.515773	0.672112	10.6942
417	1342	TGT	0	1	0.754999	2.14074	0	0.467128	0.467128	0.739273	9.68562
418	1348	TGG	0	1	0.197308	1.81954	0	0.549589	0.549589	0.90217	11.3954
423	1363	GAC	1	0	0.767388	2.23261	1.30312	0	-1.30312	1	-27.0194
424	1366	TAT	0	1	0.745838	2.03815	0	0.490642	0.490642	0.732097	10.1732
430	1387	CAT	0	2	0.745838	2.25416	0	0.887248	0.887248	0.564583	18.3965
480	1552	GGT	0	1	1	2	0	0.5	0.5	0.666667	10.3672
497	1609	CTG	1	0	1.76829	1.23171	0.565517	0	-0.565517	1	-11.7257
498	1612	CCT	0	1	1	2	0	0.5	0.5	0.666667	10.3672
509	1654	TTA	1	0	1.3745	1.39325	0.727535	0	-0.727535	1	-15.085
510	1657	TTG	1	0	1.31806	1.56673	0.758688	0	-0.758688	1	-15.7309
513	1666	AGG	0	1	0.611742	2.38826	0	0.418715	0.418715	0.796086	8.68181
521	1693	TCT	0	1	0.961855	2.03815	0	0.490642	0.490642	0.679382	10.1732
528	1714	CTT	0	1	1	2	0	0.5	0.5	0.666667	10.3672
543	1759	ACC	1	0	1	2	1	0	-1	1	-20.7344
612	1972	TTT	0	1	0.783983	2.21602	0	0.45126	0.45126	0.738672	9.35661
619	1996	GTC	0	1	0.995697	2.0043	0	0.498926	0.498926	0.668101	10.3449
628	2023	CGC	0	1	0.98785	2.01215	0	0.496981	0.496981	0.670717	10.3046
629	2026	ATC	0	1	0.890096	2.1099	0	0.473955	0.473955	0.703301	9.82718
631	2032	ATT	0	1	0.993019	2.00698	0	0.498261	0.498261	0.668994	10.3311
632	2035	ATA	0	1	0.969435	2.03057	0	0.492474	0.492474	0.676855	10.2111
633	2038	CAC	0	1	0.768292	2.22053	0	0.450343	0.450343	0.742945	9.33759
642	2074	ATT	0	1	0.861653	2.13835	0	0.467651	0.467651	0.712782	9.69646
657	2122	ATC	0	1	0.897428	2.10257	0	0.475608	0.475608	0.700857	9.86145
663	2140	ACT	0	1	1	2	0	0.5	0.5	0.666667	10.3672
665	2146	GGG	0	1	0.990959	2.00904	0	0.49775	0.49775	0.66968	10.3205
674	2173	CAC	0	1	0.768292	2.19693	0	0.45518	0.45518	0.740899	9.43789
677	2182	CTC	0	1	0.996552	2.00345	0	0.499139	0.499139	0.667816	10.3494
705	2269	AAA	0	1	0.639233	2.1489	0	0.465355	0.465355	0.770731	9.64885
717	2317	GTC	0	1	0.996552	2.00345	0	0.499139	0.499139	0.667816	10.3494
720	2326	GGC	0	1	0.965225	2.03478	0	0.491455	0.491455	0.678258	10.19
722	2332	TTC	0	1	0.803067	2.19693	0	0.45518	0.45518	0.732311	9.43789
736	2380	TTC	0	1	0.803067	2.19693	0	0.45518	0.45518	0.732311	9.43789
781	2521	TGG	0	1	0.168817	1.86426	0	0.536405	0.536405	0.916965	11.122
795	2566	CCG	0	1	1	1.99697	0	0.500758	0.500758	0.66633	10.3829
798	2575	CTT	0	1	0.962161	2.03784	0	0.490716	0.490716	0.67928	10.1747
803	2590	GCC	0	1	1	2	0	0.5	0.5	0.666667	10.3672

## Sheet: Florida Resist
Codon#	Codon Start	Triplet	Syn (s)	Nonsyn (n)	Syn sites (S)	Nonsyn sites (N)	dS	dN	dN-dS	P-value	Normalized dN-dS
97	295	CAC	0	1	0.767965	2.23204	0	0.448022	0.448022	0.744012	22.856
104	319	CTG	0	2	1.16999	1.83001	0	1.09289	1.09289	0.372104	55.7542
123	379	ACG	0	1	0.325325	2.67467	0	0.373877	0.373877	0.891558	19.0735
162	502	AGA	1	0	0.695178	2.28012	1.43848	0	-1.43848	1	-73.3846
231	709	GTT	1	0	1	2	1	0	-1	1	-51.0154
246	754	CAC	1	0	0.711956	2.28804	1.40458	0	-1.40458	1	-71.6552
270	826	AAG	1	0	0.59558	2.07743	1.67903	0	-1.67903	1	-85.6566
581	1795	GAT	0	1	0.704267	2.29573	0	0.435591	0.435591	0.765244	22.2218
611	1888	ATG	0	1	0.0208354	2.97916	0	0.335665	0.335665	0.993055	17.124
636	1966	GGG	1	0	1	1.96996	1	0	-1	1	-51.0154
643	1987	TTG	1	0	1.24384	1.5026	0.803963	0	-0.803963	1	-41.0145
645	1993	CAC	1	0	0.711956	2.28804	1.40458	0	-1.40458	1	-71.6552
650	2008	TAT	1	0	0.718295	2	1.39218	0	-1.39218	1	-71.0228
676	2089	CTG	2	0	1.72402	1.27598	1.16008	0	-1.16008	1	-59.1819
681	2104	ATG	0	2	0.206432	2.79357	0	0.71593	0.71593	0.867114	36.5234
683	2110	ATA	0	1	0.402363	2.59764	0	0.384965	0.384965	0.865879	19.6391
724	2239	CTG	1	0	1.72402	1.27598	0.58004	0	-0.58004	1	-29.5909
748	2317	TGG	0	1	0.842698	1.61369	0	0.619699	0.619699	0.656936	31.6141
749	2320	AGG	0	1	0.692253	2.29165	0	0.436367	0.436367	0.768004	22.2614
821	2545	TTC	2	0	0.706138	2.29386	2.83231	0	-2.83231	1	-144.491

## Sheet: Georgia Susuceptible
Codon#	Codon Start	Triplet	Syn (s)	Nonsyn (n)	Syn sites (S)	Nonsyn sites (N)	dS	dN	dN-dS	P-value	Normalized dN-dS
93	289	GTG	1	0	1	2	1	0	-1	1	-55.0143
139	445	TTA	1	0	1.76768	1.20919	0.565713	0	-0.565713	1	-31.1223
192	610	GAA	0	1	0.665035	2.07674	0	0.481525	0.481525	0.757443	26.4907
200	634	CTG	1	0	1.77882	1.21525	0.56217	0	-0.56217	1	-30.9274
203	643	CCC	0	1	1	2	0	0.5	0.5	0.666667	27.5072
208	658	GAC	0	1	0.983305	2.01669	0	0.495861	0.495861	0.672232	27.2794
284	889	GGA	0	1	0.693337	2.04636	0	0.488673	0.488673	0.746929	26.884
289	904	ACT	0	1	0.92075	2.07925	0	0.480943	0.480943	0.693083	26.4587
301	940	CCA	0	1	1.05125	1.94875	0	0.513149	0.513149	0.649584	28.2305
370	1165	ATC	0	1	0.925206	2.07479	0	0.481976	0.481976	0.691598	26.5156
402	1264	TGG	0	1	0.127367	1.7679	0	0.565642	0.565642	0.932798	31.1184
406	1279	CAT	0	1	0.726305	2.2698	0	0.440568	0.440568	0.757583	24.2375
430	1360	CAT	0	1	0.735029	2.26497	0	0.441507	0.441507	0.75499	24.2892
458	1450	TCT	0	1	1	2	0	0.5	0.5	0.666667	27.5072
592	1885	TTG	1	0	1.36097	1.52806	0.734769	0	-0.734769	1	-40.4228
610	1939	GAA	0	1	0.665035	2.07731	0	0.481391	0.481391	0.757494	26.4834
624	1984	GAT	2	0	0.792866	2.20713	2.5225	0	-2.5225	1	-138.773
630	2002	ATT	0	1	0.853101	2.1469	0	0.465788	0.465788	0.715633	25.625
653	2083	GCC	0	1	1	2	0	0.5	0.5	0.666667	27.5072
661	2107	GAC	0	2	0.802412	2.19759	0	0.910089	0.910089	0.536599	50.0679
674	2146	CAC	0	1	0.837038	2.16296	0	0.462329	0.462329	0.720987	25.4347
772	2464	ATC	0	1	0.911951	2.08805	0	0.478916	0.478916	0.696016	26.3472

## Sheet: Georgia Resist
Codon#	Codon Start	Triplet	Syn (s)	Nonsyn (n)	Syn sites (S)	Nonsyn sites (N)	dS	dN	dN-dS	P-value	Normalized dN-dS
117	373	GGA	0	1	0.996927	1.54654	0	0.646605	0.646605	0.608044	26.9931
139	445	CTA	1	0	1.75152	1.23734	0.570934	0	-0.570934	1	-23.8341
192	610	GAA	0	1	0.61751	1.9325	0	0.517465	0.517465	0.75784	21.602
195	619	GAA	0	1	0.61751	1.92596	0	0.519221	0.519221	0.757218	21.6753
200	634	TTG	3	0	1.66924	1.32081	1.79722	0	-1.79722	1	-75.0266
203	643	CCC	0	1	1	2	0	0.5	0.5	0.666667	20.8729
289	904	ACT	0	1	0.883263	2.11674	0	0.472425	0.472425	0.705579	19.7218
301	940	CTA	0	1	1.01858	1.98142	0	0.50469	0.50469	0.660472	21.0687
330	1039	AGG	0	1	0.563784	2.43622	0	0.410473	0.410473	0.812072	17.1355
354	1117	ACA	0	1	0.990055	2.00994	0	0.497526	0.497526	0.669982	20.7696
370	1165	ATC	1	0	0.883992	2.11601	1.13123	0	-1.13123	1	-47.2242
402	1264	TGG	0	1	0.279982	2.1196	0	0.471787	0.471787	0.883321	19.6951
407	1282	CAT	0	1	0.654611	2.31196	0	0.432533	0.432533	0.779338	18.0565
430	1360	CAT	0	1	0.746648	2.25335	0	0.443783	0.443783	0.751117	18.5261
476	1513	GCC	1	0	1	2	1	0	-1	1	-41.7458
530	1693	GGT	0	1	1	2	0	0.5	0.5	0.666667	20.8729
533	1702	TTG	1	0	1.1097	1.74504	0.901144	0	-0.901144	1	-37.619
551	1756	GGA	2	0	1	1.9331	2	0	-2	1	-83.4917
597	1900	GTA	0	1	0.98007	2.01993	0	0.495067	0.495067	0.67331	20.667
598	1903	CTT	0	1	0.980516	2.01948	0	0.495176	0.495176	0.673161	20.6715
624	1984	GAC	1	0	0.764775	2.23523	1.30757	0	-1.30757	1	-54.5858
630	2002	ATT	0	1	0.738178	2.26182	0	0.442121	0.442121	0.753941	18.4567
661	2107	GAC	0	1	0.767504	2.2325	0	0.447929	0.447929	0.744165	18.6992
674	2146	CGC	0	1	0.827478	2.17252	0	0.460295	0.460295	0.724174	19.2154
682	2170	TTC	0	1	0.776884	2.22312	0	0.449819	0.449819	0.741039	18.7781
811	2587	GAG	0	1	0.400243	2.1463	0	0.465919	0.465919	0.842828	19.4502

## Sheet: SusuceptibleGen1-10
Codon#	Codon Start	Triplet	Syn (s)	Nonsyn (n)	Syn sites (S)	Nonsyn sites (N)	dS	dN	dN-dS	P-value	Normalized dN-dS
97	298	TTC	0	1	0.840501	2.1595	0	0.46307	0.46307	0.719833	11.2447
108	334	GTT	1	0	1	2	1	0	-1	1	-24.283
119	370	AGG	0	2	0.660706	2.30569	0	0.867421	0.867421	0.604148	21.0636
131	409	TTA	1	0	1.54286	1.23185	0.648147	0	-0.648147	1	-15.739
134	418	TTA	0	1	1.53627	1.23555	0	0.809357	0.809357	0.445753	19.6536
135	421	TAT	0	1	0.771536	2.00227	0	0.499434	0.499434	0.721849	12.1278
141	442	ATT	0	5	0.937238	2.06276	0	2.42393	2.42393	0.153688	58.8604
152	475	TCA	2	0	1	1.98458	2	0	-2	1	-48.566
164	511	TTC	0	1	0.835878	2.16412	0	0.462081	0.462081	0.721374	11.2207
179	556	GGC	0	1	0.998459	2.00154	0	0.499615	0.499615	0.66718	12.1322
197	610	ATA	0	2	0.246964	2.75304	0	0.726471	0.726471	0.842134	17.6409
203	628	AGT	0	1	0.772593	2.22741	0	0.448953	0.448953	0.742469	10.9019
211	652	GAG	1	0	0.764767	1.96618	1.30759	0	-1.30759	1	-31.7522
219	679	GAG	0	1	0.59187	2.14032	0	0.46722	0.46722	0.783372	11.3455
235	727	GAT	0	1	0.777895	2.2221	0	0.450024	0.450024	0.740702	10.9279
245	757	AGA	1	0	0.85875	2.00293	1.16448	0	-1.16448	1	-28.2772
263	811	ATG	0	1	0.0138854	2.98611	0	0.334883	0.334883	0.995372	8.13198
270	832	CAG	0	1	0.598936	1.58293	0	0.631739	0.631739	0.725494	15.3405
282	868	CGT	0	1	0.993641	2.00636	0	0.498415	0.498415	0.668786	12.103
293	901	GAC	1	0	0.830979	2.16902	1.2034	0	-1.2034	1	-29.2222
307	943	ACC	0	1	1	2	0	0.5	0.5	0.666667	12.1415
318	976	TTT	0	1	0.803562	2.1869	0	0.457268	0.457268	0.731292	11.1038
322	988	AGG	1	0	0.688554	2.31145	1.45232	0	-1.45232	1	-35.2667
331	1015	GGA	1	0	1	1.96885	1	0	-1	1	-24.283
337	1033	GAA	1	1	0.766531	1.9719	1.30458	0.507124	-0.797455	0.921647	-19.3646
355	1087	CAT	0	1	0.771536	2.22529	0	0.449379	0.449379	0.742549	10.9123
363	1111	AAC	1	1	0.830979	2.16902	1.2034	0.461037	-0.742363	0.923275	-18.0268
372	1138	TAT	0	1	0.771536	2.00682	0	0.498302	0.498302	0.722304	12.1003
410	1261	ATG	0	1	0.0417415	2.95826	0	0.338037	0.338037	0.986086	8.20855
412	1267	TTT	0	1	0.771536	2.22212	0	0.450022	0.450022	0.742276	10.9279
413	1270	TCA	0	1	1.01497	1.81687	0	0.550396	0.550396	0.641587	13.3653
415	1276	ACA	0	3	0.93965	2.06035	0	1.45606	1.45606	0.323936	35.3576
416	1279	TCA	0	5	1.09985	1.72222	0	2.90323	2.90323	0.0846451	70.4992
422	1300	GCT	0	1	1	2	0	0.5	0.5	0.666667	12.1415
433	1333	AGA	0	2	0.80808	2.06395	0	0.969017	0.969017	0.51644	23.5307
456	1405	GTC	0	1	0.998288	2.00171	0	0.499572	0.499572	0.667237	12.1311
460	1417	AAG	0	1	0.591266	2.27106	0	0.440322	0.440322	0.793432	10.6924
554	1717	GAC	0	1	0.833568	2.16412	0	0.462082	0.462082	0.72193	11.2207
555	1720	CTT	0	2	1	2	0	1	1	0.444444	24.283
567	1762	AGG	0	2	0.691932	2.30807	0	0.866526	0.866526	0.591909	21.0419
581	1810	CGT	0	3	1	2	0	1.5	1.5	0.296296	36.4245
582	1813	CTA	1	0	1.83357	1.16643	0.545385	0	-0.545385	1	-13.2436
622	1948	AGT	1	0	0.774126	2.22587	1.29178	0	-1.29178	1	-31.3683
633	1984	CGT	0	2	0.99683	2.00227	0	0.998868	0.998868	0.445721	24.2555
638	1999	CAT	0	1	0.773653	2.22635	0	0.449166	0.449166	0.742116	10.9071
659	2062	ACC	0	1	0.996141	2.00386	0	0.499037	0.499037	0.667953	12.1181
673	2104	CGA	0	1	1.05129	1.11514	0	0.896749	0.896749	0.514736	21.7758
674	2107	CAA	1	0	0.766411	1.40002	1.30478	0	-1.30478	1	-31.684
686	2143	ACA	1	0	1	2	1	0	-1	1	-24.283
693	2164	ACT	0	1	0.996827	2.00317	0	0.499208	0.499208	0.667724	12.1223
707	2209	GTG	0	1	0.0139008	2.9861	0	0.334885	0.334885	0.995366	8.13202
756	2365	CGT	0	1	0.993641	2.00455	0	0.498866	0.498866	0.668586	12.114
760	2377	GCT	1	1	1	2	1	0.5	-0.5	0.888889	-12.1415
761	2380	GAC	0	1	0.834338	2.16566	0	0.461753	0.461753	0.721887	11.2127
766	2401	CAT	1	0	0.775271	2.22473	1.28987	0	-1.28987	1	-31.322
787	2470	AGC	1	0	0.832418	2.16758	1.20132	0	-1.20132	1	-29.1716
808	2536	ACC	0	3	0.988445	2.01156	0	1.49138	1.49138	0.301462	36.2153
816	2560	TGC	1	0	0.832994	2.0931	1.20049	0	-1.20049	1	-29.1515
821	2578	GCA	1	0	1	2	1	0	-1	1	-24.283
824	2587	GAT	0	2	0.771536	2.22529	0	0.898759	0.898759	0.551379	21.8246
			20	65

## Sheet: ResistGen1-10
Codon#	Codon Start	Triplet	Syn (s)	Nonsyn (n)	Syn sites (S)	Nonsyn sites (N)	dS	dN	dN-dS	P-value	Normalized dN-dS
91	292	GAC	0	1	0.768376	2.23162	0	0.448104	0.448104	0.743875	6.41837
92	295	CCA	1	0	1	2	1	0	-1	1	-14.3234
94	301	CTA	1	0	1.76119	1.23526	0.567799	0	-0.567799	1	-8.1328
96	307	GAA	0	1	0.712781	2.06133	0	0.485125	0.485125	0.743059	6.94863
103	328	GGA	0	1	0.992625	1.78689	0	0.559633	0.559633	0.642878	8.01584
106	337	TGT	0	1	0.74899	2.15475	0	0.464091	0.464091	0.74206	6.64736
117	370	GAG	3	0	0.716709	2.0574	4.1858	0	-4.1858	1	-59.9548
129	406	TTA	1	0	1.4489	1.30349	0.690177	0	-0.690177	1	-9.88567
131	412	AGA	0	1	0.86817	2.00331	0	0.499173	0.499173	0.697658	7.14985
141	442	GAC	2	0	0.763269	2.23673	2.62031	0	-2.62031	1	-37.5317
151	472	CAT	1	0	0.749227	2.25077	1.33471	0	-1.33471	1	-19.1175
153	478	CAC	0	1	0.765727	2.23427	0	0.447573	0.447573	0.744758	6.41076
160	499	CCG	1	0	1	2	1	0	-1	1	-14.3234
166	517	CAG	0	1	0.725147	1.5139	0	0.660546	0.660546	0.676136	9.46125
178	553	TCA	0	1	1	1.99669	0	0.500829	0.500829	0.666298	7.17357
183	568	GCG	0	1	1	2	0	0.5	0.5	0.666667	7.16169
191	592	CAT	1	0	0.74918	2.25082	1.33479	0	-1.33479	1	-19.1188
196	607	CAG	1	1	0.721346	1.52331	1.3863	0.656466	-0.729831	0.896727	-10.4536
204	631	TCC	1	0	1	1.98875	1	0	-1	1	-14.3234
210	655	AGG	1	0	0.895741	2.10168	1.11639	0	-1.11639	1	-15.9905
213	667	AGT	0	1	0.753242	2.24676	0	0.445086	0.445086	0.748919	6.37513
228	721	TGT	1	0	0.74918	2.1556	1.33479	0	-1.33479	1	-19.1188
258	835	GAA	0	1	0.697277	2.07683	0	0.481503	0.481503	0.748648	6.89675
264	856	GTT	0	1	0.99867	2.00133	0	0.499668	0.499668	0.66711	7.15693
267	865	GGT	0	1	1	2	0	0.5	0.5	0.666667	7.16169
268	868	CCG	1	0	1	2	1	0	-1	1	-14.3234
276	898	AAT	0	1	0.748266	2.24997	0	0.444451	0.444451	0.750431	6.36604
277	904	ACT	0	2	0.968143	2.03186	0	0.984321	0.984321	0.458716	14.0988
279	910	GAC	1	0	0.765444	2.23456	1.30643	0	-1.30643	1	-18.7125
281	916	TTT	0	1	0.751828	2.24817	0	0.444806	0.444806	0.749391	6.37112
283	922	ATA	0	1	0.31819	2.68181	0	0.372883	0.372883	0.893937	5.34094
287	934	ATG	0	1	0.00908779	2.99091	0	0.334346	0.334346	0.996971	4.78897
290	946	CCG	0	1	1	1.99777	0	0.500559	0.500559	0.666418	7.16969
291	949	CAA	1	1	0.699061	1.53521	1.43049	0.651376	-0.779114	0.902106	-11.1595
293	958	AAA	1	2	0.856141	2.01682	1.16803	0.991662	-0.176369	0.786515	-2.52621
299	976	GGT	1	0	1	2	1	0	-1	1	-14.3234
300	979	TTC	0	2	0.765727	2.17349	0	0.920179	0.920179	0.54683	13.1801
302	991	GGA	0	1	0.999264	1.77538	0	0.563259	0.563259	0.639859	8.06778
304	997	TTC	0	1	0.767711	2.23229	0	0.447971	0.447971	0.744096	6.41645
308	1009	TTA	1	0	1.44909	1.30345	0.690089	0	-0.690089	1	-9.8844
316	1036	AAC	0	1	0.76796	2.23204	0	0.448021	0.448021	0.744013	6.41717
317	1039	AGG	0	1	0.893352	2.10665	0	0.474688	0.474688	0.702216	6.79913
320	1051	ATA	0	1	0.861651	2.00983	0	0.497554	0.497554	0.699928	7.12666
333	1093	AGG	1	0	0.895891	2.10227	1.11621	0	-1.11621	1	-15.9879
338	1108	ACG	0	1	0.986442	2.01356	0	0.496633	0.496633	0.671186	7.11347
340	1114	ACC	0	3	0.994663	2.00534	0	1.49601	1.49601	0.298674	21.4279
345	1129	CCT	0	1	0.999291	2.00071	0	0.499823	0.499823	0.666903	7.15915
357	1165	ATC	1	2	0.957228	2.04277	1.04468	0.979062	-0.0656221	0.759542	-0.93993
358	1168	CAG	1	1	0.722337	1.51842	1.3844	0.658579	-0.725817	0.896082	-10.3961
372	1213	ATA	1	0	0.313737	2.68626	3.18738	0	-3.18738	1	-45.6541
373	1216	TCA	1	0	1	1.76614	1	0	-1	1	-14.3234
377	1234	TAT	0	1	0.74899	2.00177	0	0.499557	0.499557	0.727715	7.15535
379	1240	ATA	0	1	0.310333	2.68967	0	0.371793	0.371793	0.896556	5.32533
383	1255	GTT	0	1	0.99112	2.00888	0	0.49779	0.49779	0.669627	7.13003
391	1279	ACA	0	1	1	2	0	0.5	0.5	0.666667	7.16169
392	1282	TCA	0	2	1.04397	1.7201	0	1.16272	1.16272	0.387267	16.6541
398	1303	GCT	0	1	1	2	0	0.5	0.5	0.666667	7.16169
401	1312	ACA	1	0	1	2	1	0	-1	1	-14.3234
402	1315	TTG	1	0	1.4708	1.43294	0.679902	0	-0.679902	1	-9.7385
408	1333	CCA	0	1	1.01081	1.98919	0	0.502716	0.502716	0.663065	7.20059
409	1336	AGA	0	1	0.812081	2.07083	0	0.482897	0.482897	0.718312	6.91672
410	1339	CTA	0	1	1.74544	1.25456	0	0.797091	0.797091	0.418187	11.417
411	1342	TCT	0	1	0.9858	2	0	0.5	0.5	0.669837	7.16169
414	1354	AGA	0	1	0.869107	2.00053	0	0.499867	0.499867	0.697137	7.15978
420	1372	ACT	0	1	0.999114	2.00089	0	0.499779	0.499779	0.666962	7.15852
422	1378	AAG	0	1	0.722412	2.14833	0	0.465477	0.465477	0.748354	6.66721
430	1408	GTC	0	1	0.999665	2.00034	0	0.499916	0.499916	0.666778	7.16049
436	1426	AGA	0	1	0.860068	2.01178	0	0.497072	0.497072	0.700518	7.11976
437	1429	AAA	0	1	0.695558	2.17379	0	0.460026	0.460026	0.75759	6.58913
438	1432	CAT	1	0	0.749085	2.25092	1.33496	0	-1.33496	1	-19.1212
450	1471	AAT	0	1	0.74899	2.25101	0	0.444245	0.444245	0.750337	6.36309
458	1501	TTC	1	0	0.76478	2.23522	1.30756	0	-1.30756	1	-18.7288
460	1507	AGA	0	1	0.868657	2.00098	0	0.499754	0.499754	0.697294	7.15817
465	1522	CTG	2	0	1.75831	1.23932	1.13746	0	-1.13746	1	-16.2922
469	1534	ATC	0	1	0.964366	2.03563	0	0.491247	0.491247	0.678545	7.03632
475	1555	TTT	0	1	0.750318	2.24968	0	0.444507	0.444507	0.749894	6.36685
479	1567	ACA	0	2	0.352038	2.64796	0	0.755298	0.755298	0.779078	10.8184
483	1579	TTC	0	1	0.771472	2.2264	0	0.449155	0.449155	0.742661	6.43341
506	1651	GTA	0	1	0.99411	2.00589	0	0.498532	0.498532	0.66863	7.14066
510	1666	GTC	1	1	0.997603	2.0024	1.0024	0.499402	-0.503001	0.889421	-7.20468
518	1693	TGG	0	1	0.00634264	1.56072	0	0.640729	0.640729	0.995953	9.17741
522	1705	GGC	0	1	0.998016	2.00198	0	0.499505	0.499505	0.667328	7.15459
524	1711	CTT	0	1	0.99778	2.00222	0	0.499446	0.499446	0.667407	7.15375
538	1756	GGG	0	1	1	2	0	0.5	0.5	0.666667	7.16169
549	1798	ATA	0	1	0.314279	2.68572	0	0.372339	0.372339	0.89524	5.33316
554	1813	CGT	0	2	0.995033	2.00497	0	0.997523	0.997523	0.446655	14.2879
567	1855	AGA	1	1	0.861872	2.01071	1.16027	0.497336	-0.662929	0.90998	-9.49539
583	1909	TGT	0	2	0.74899	2.16175	0	0.925178	0.925178	0.551574	13.2517
585	1915	TTT	0	1	0.753959	2.24604	0	0.445228	0.445228	0.74868	6.37717
605	1981	CAA	0	1	0.698693	1.53558	0	0.65122	0.65122	0.687284	9.32767
606	1987	CGT	0	1	0.979416	2.01287	0	0.496803	0.496803	0.672687	7.11589
612	2005	TAC	0	1	0.788203	2	0	0.5	0.5	0.717308	7.16169
621	2032	GAT	0	1	0.74899	2.24746	0	0.444947	0.444947	0.750041	6.37314
623	2038	CAC	1	0	0.765443	2.23456	1.30643	0	-1.30643	1	-18.7125
628	2056	GGC	0	1	0.971551	2.02845	0	0.492988	0.492988	0.67615	7.06125
645	2107	CGA	0	2	1.12776	1.10651	0	1.80749	1.80749	0.245266	25.8893
649	2119	TGG	0	1	0.0249851	1.55358	0	0.643676	0.643676	0.984172	9.21961
650	2122	GTC	0	1	1	2	0	0.5	0.5	0.666667	7.16169
657	2143	AAG	0	1	0.722185	2.13963	0	0.467371	0.467371	0.747648	6.69433
671	2188	CTT	0	1	0.984941	2.01506	0	0.496263	0.496263	0.671686	7.10817
681	2221	CAT	0	1	0.751115	2.24889	0	0.444665	0.444665	0.749628	6.3691
706	2299	GGG	0	1	0.998431	2.00029	0	0.499927	0.499927	0.667048	7.16064
713	2323	GAG	0	1	0.996073	2.00073	0	0.499817	0.499817	0.667622	7.15906
718	2338	TGC	0	1	0.769033	2.03636	0	0.491072	0.491072	0.725874	7.03381
721	2350	GTG	1	0	1	2	1	0	-1	1	-14.3234
731	2380	GCT	0	1	1	2	0	0.5	0.5	0.666667	7.16169
754	2455	AGG	0	1	0.883588	2.11641	0	0.472498	0.472498	0.705471	6.76777
